# Supplementary material for: catena-Poly[[bis­(N,N-dimethyl­formamide-κO)zinc]-μ2-oxalato-κ4 O 1,O 2:O 1′,O 2′]
Source: Acta Crystallogr Sect E Struct Rep Online. 2011 Aug 2;67(Pt 9):m1172. doi: 10.1107/S1600536811030479 (PMC3200650; doi:10.1107/S1600536811030479)
Supplement: Supplementary file 1 [file e-67-m1172-sup1.cif]

##############################################################################
#                                                                            #
# This CIF contains the data in a paper accepted for publication in          #
# Acta Crystallographica Section E. It conforms to the requirements of       #
# Notes for Authors for Acta Crystallographica Section E, and has been       #
# peer reviewed under the auspices of the IUCr Commission on Journals.       #
#                                                                            #
# Full details of the Crystallographic Information File format               #
# are given in the paper "The Crystallographic Information File (CIF):       #
# a New Standard Archive File for Crystallography" by S. R. Hall, F. H.      #
# Allen and I. D. Brown [Acta Cryst. (1991), A47, 655-685].                  #
#                                                                            #
# The current version of the core CIF dictionary is obtainable from          #
# ftp://ftp.iucr.org/pub/cif_core.dic.                                       #
#                                                                            #
# Software is freely available for graphical display of the structure(s)     #
# in this CIF. For information consult the CIF software page                 #
# http://www.iucr.org/resources/cif/software.                                #
#                                                                            #
# This file may be used for bona fide research purposes within the           #
# scientific community so long as proper attribution is given to the journal # 
# article from which it was obtained.                                        #
#                                                                            #
##############################################################################
data_I
_audit_creation_method     SHELXL-97
_chemical_name_systematic
;
<i>catena</i>-Poly[[bis(<i>N</i>,<i>N</i>-dimethylformamide-\k<i>O</i>)zinc]-
\m~2~-oxalato-\k^4^<i>O</i>^1^,<i>O</i>^2^:<i>O</i>^1'^,<i>O</i>^2'^]
;
_chemical_name_common     ?
_chemical_formula_moiety     'C8 H14 N2 O6 Zn'
_chemical_formula_sum     'C8 H14 N2 O6 Zn'
_chemical_formula_iupac     '[Zn (C2 O4) (C3 H7 N O)2]'
_chemical_formula_weight     299.58
_chemical_melting_point     ?
_symmetry_cell_setting     orthorhombic
_symmetry_space_group_name_H-M     'P b n a'
_symmetry_space_group_name_hall     '-P 2ac 2b'
loop_
    _symmetry_equiv_pos_as_xyz
    'x, y, z'
    '-x+1/2, -y, z+1/2'
    'x, -y+1/2, -z'
    '-x+1/2, y+1/2, -z+1/2'
    '-x, -y, -z'
    'x-1/2, y, -z-1/2'
    '-x, y-1/2, z'
    'x-1/2, -y-1/2, z-1/2'
_cell_length_a     7.7950(10)
_cell_length_b     9.8090(10)
_cell_length_c     15.4210(10)
_cell_angle_alpha     90.00
_cell_angle_beta     90.00
_cell_angle_gamma     90.00
_cell_volume     1179.1(2)
_cell_formula_units_Z     4
_cell_measurement_reflns_used     839
_cell_measurement_theta_min     5.4
_cell_measurement_theta_max     30.4
_cell_measurement_temperature     298(2)
_exptl_crystal_description     Block
_exptl_crystal_colour     colourless
_exptl_crystal_size_max     0.14
_exptl_crystal_size_mid     0.10
_exptl_crystal_size_min     0.09
_exptl_crystal_density_diffrn     1.688
_exptl_crystal_density_meas     ?
_exptl_crystal_density_method     'not measured'
_exptl_crystal_F_000     616
_exptl_absorpt_coefficient_mu     2.102
_exptl_absorpt_correction_type     multi-scan
_exptl_absorpt_process_details
                                 '(HKL2000 SCALEPACK; Otwinowski & Minor, 1997)'
_exptl_absorpt_correction_T_min     0.7574
_exptl_absorpt_correction_T_max     0.8334
_exptl_special_details     ?
_diffrn_ambient_temperature     298(2)
_diffrn_radiation_type     Synchrotron
_diffrn_radiation_wavelength     0.90000
_diffrn_radiation_source     '6BIMX-I synchroton beamlin PLS, KOREA'
_diffrn_radiation_monochromator     'Si111 double crystal'
_diffrn_measurement_device_type     'ADSC Quantum210'
_diffrn_measurement_method     '\f '
_diffrn_detector_area_resol_mean     ?
_diffrn_reflns_number     839
_diffrn_reflns_av_R_equivalents     0.0000
_diffrn_reflns_av_sigmaI/netI     0.0123
_diffrn_reflns_theta_min     5.40
_diffrn_reflns_theta_max     30.36
_diffrn_reflns_theta_full     30.36
_diffrn_measured_fraction_theta_max     0.953
_diffrn_measured_fraction_theta_full     0.953
_diffrn_reflns_limit_h_min     0
_diffrn_reflns_limit_h_max     8
_diffrn_reflns_limit_k_min     0
_diffrn_reflns_limit_k_max     10
_diffrn_reflns_limit_l_min     0
_diffrn_reflns_limit_l_max     16
_diffrn_standards_number     0
_diffrn_standards_interval_count     .
_diffrn_standards_interval_time     0
_diffrn_standards_decay_%     ?
_refine_special_details
;
Refinement of <i>F</i>^2^ against ALL reflections. The weighted <i>R</i>-factor
<i>wR</i> and goodness of fit <i>S</i> are based on <i>F</i>^2^, conventional
<i>R</i>-factors <i>R</i> are based on <i>F</i>, with <i>F</i> set to zero for
negative <i>F</i>^2^. The threshold expression of <i>F</i>^2^ >
\s(<i>F</i>^2^) is used only for calculating <i>R</i>-factors(gt) <i>etc</i>.
and is not relevant to the choice of reflections for refinement.
<i>R</i>-factors based on <i>F</i>^2^ are statistically about twice as large
as those based on <i>F</i>, and <i>R</i>- factors based on ALL data will be
even larger.
;
_reflns_number_total     839
_reflns_number_gt     778
_reflns_threshold_expression     I>2sigma(I)
_refine_ls_structure_factor_coef     Fsqd
_refine_ls_matrix_type     full
_refine_ls_R_factor_all     0.0592
_refine_ls_R_factor_gt     0.0577
_refine_ls_wR_factor_gt     0.1642
_refine_ls_wR_factor_ref     0.1688
_refine_ls_goodness_of_fit_ref     1.092
_refine_ls_restrained_S_all     1.092
_refine_ls_number_reflns     839
_refine_ls_number_parameters     81
_refine_ls_number_restraints     0
_refine_ls_hydrogen_treatment     constr
_refine_ls_weighting_scheme     calc
_refine_ls_weighting_details
         'calc w=1/[\s^2^(Fo^2^)+(0.1443P)^2^+0.1456P] where P=(Fo^2^+2Fc^2^)/3'
_atom_sites_solution_hydrogens     geom
_atom_sites_solution_primary     direct
_atom_sites_solution_secondary     difmap
_refine_ls_shift/su_max     0.000
_refine_ls_shift/su_mean     0.000
_refine_diff_density_max     0.797
_refine_diff_density_min     -0.816
_refine_ls_extinction_method     'SHELXL97 (Sheldrick, 2008)'
_refine_ls_extinction_coef     0.034(9)
_refine_ls_extinction_expression
                                  'Fc^*^=kFc[1+0.001xFc^2^\l^3^/sin(2\q)]^-1/4^'
loop_
    _atom_type_symbol
    _atom_type_description
    _atom_type_scat_dispersion_real
    _atom_type_scat_dispersion_imag
    _atom_type_scat_source
    'C' 'C' 0.0033 0.0016
                         'International Tables Vol C Tables 4.2.6.8 and 6.1.1.4'
    'H' 'H' 0.0000 0.0000
                         'International Tables Vol C Tables 4.2.6.8 and 6.1.1.4'
    'N' 'N' 0.0061 0.0033
                         'International Tables Vol C Tables 4.2.6.8 and 6.1.1.4'
    'Zn' 'Zn' 0.2839 1.4301
                         'International Tables Vol C Tables 4.2.6.8 and 6.1.1.4'
    'O' 'O' 0.0106 0.0060
                         'International Tables Vol C Tables 4.2.6.8 and 6.1.1.4'
_computing_data_collection     'ADSC Quantum-210 ADX (Arvai & Nielsen, 1983)'
_computing_cell_refinement     'HKL2000 (Otwinowski & Minor, 1997)'
_computing_data_reduction     'HKL2000 (Otwinowski & Minor, 1997)'
_computing_structure_solution     'SHELXS97 (Sheldrick, 2008)'
_computing_structure_refinement     'SHELXL97 (Sheldrick, 2008)'
_computing_molecular_graphics     'CrystalMaker (CrystalMaker Software, 2007)'
_computing_publication_material     'publCIF (Westrip, 2010)'
loop_
    _atom_site_type_symbol
    _atom_site_label
    _atom_site_fract_x
    _atom_site_fract_y
    _atom_site_fract_z
    _atom_site_U_iso_or_equiv
    _atom_site_adp_type
    _atom_site_calc_flag
    _atom_site_refinement_flags
    _atom_site_occupancy
    _atom_site_symmetry_multiplicity
    _atom_site_disorder_assembly
    _atom_site_disorder_group
    Zn Zn1 0.15869(6) 0.7500 0.0000 0.0503(6) Uani d S 1 2 . .
    O O1 0.1498(3) 0.5678(2) 0.07184(15) 0.0600(8) Uani d . 1 1 . .
    O O2 -0.0220(3) 0.6367(2) -0.07091(14) 0.0592(8) Uani d . 1 1 . .
    O O3 0.3580(3) 0.6927(3) -0.08757(15) 0.0599(8) Uani d . 1 1 . .
    N N1 0.5920(4) 0.7617(2) -0.1613(2) 0.0541(9) Uani d . 1 1 . .
    C C1 -0.0497(4) 0.5204(3) -0.0417(2) 0.0498(9) Uani d . 1 1 . .
    C C2 0.4708(5) 0.7774(4) -0.1043(3) 0.0559(10) Uani d . 1 1 . .
    H H2 0.4686 0.8590 -0.0737 0.067 Uiso calc R 1 1 . .
    C C3 0.6058(5) 0.6357(4) -0.2119(2) 0.0687(11) Uani d . 1 1 . .
    H H3A 0.6896 0.5769 -0.1858 0.103 Uiso calc R 1 1 . .
    H H3B 0.6403 0.6571 -0.2701 0.103 Uiso calc R 1 1 . .
    H H3C 0.4966 0.5905 -0.2130 0.103 Uiso calc R 1 1 . .
    C C4 0.7261(5) 0.8631(4) -0.1751(3) 0.0741(11) Uani d . 1 1 . .
    H H4A 0.7063 0.9400 -0.1379 0.111 Uiso calc R 1 1 . .
    H H4B 0.7244 0.8924 -0.2345 0.111 Uiso calc R 1 1 . .
    H H4C 0.8358 0.8237 -0.1620 0.111 Uiso calc R 1 1 . .
loop_
    _atom_site_aniso_label
    _atom_site_aniso_U_11
    _atom_site_aniso_U_22
    _atom_site_aniso_U_33
    _atom_site_aniso_U_12
    _atom_site_aniso_U_13
    _atom_site_aniso_U_23
    Zn1 0.0436(8) 0.0500(8) 0.0573(8) 0.000 0.000 0.00088(15)
    O1 0.0572(14) 0.0566(14) 0.0661(16) -0.0077(9) -0.0120(9) 0.0045(10)
    O2 0.0611(15) 0.0539(14) 0.0626(15) -0.0058(9) -0.0082(9) 0.0082(9)
    O3 0.0538(16) 0.0587(17) 0.0672(16) -0.0041(10) 0.0109(9) -0.0060(12)
    N1 0.0432(19) 0.0546(18) 0.065(2) 0.0040(10) 0.0055(18) 0.0000(10)
    C1 0.0438(14) 0.0507(17) 0.055(2) 0.0013(12) 0.0012(15) 0.0008(13)
    C2 0.051(2) 0.0531(17) 0.063(2) 0.0038(16) -0.0031(17) -0.0021(16)
    C3 0.060(2) 0.074(2) 0.072(2) 0.0038(16) 0.0104(18) -0.0101(17)
    C4 0.057(2) 0.065(2) 0.101(3) -0.0029(15) 0.014(2) 0.0077(18)
_geom_special_details
;
All e.s.d.'s (except the e.s.d. in the dihedral angle between two l.s. planes)
are estimated using the full covariance matrix. The cell e.s.d.'s are taken
into account individually in the estimation of e.s.d.'s in distances, angles
and torsion angles; correlations between e.s.d.'s in cell parameters are only
used when they are defined by crystal symmetry. An approximate (isotropic)
treatment of cell e.s.d.'s is used for estimating e.s.d.'s involving l.s.
planes.
;
loop_
    _geom_bond_atom_site_label_1
    _geom_bond_atom_site_label_2
    _geom_bond_site_symmetry_2
    _geom_bond_distance
    _geom_bond_publ_flag
    Zn1 O2 . 2.101(2) y
    Zn1 O2 3_565 2.101(2) ?
    Zn1 O1 . 2.104(2) y
    Zn1 O1 3_565 2.104(2) ?
    Zn1 O3 3_565 2.134(2) ?
    Zn1 O3 . 2.134(2) y
    O1 C1 5_565 1.254(4) ?
    O2 C1 . 1.246(3) ?
    O3 C2 . 1.237(5) ?
    N1 C2 . 1.299(5) ?
    N1 C4 . 1.458(5) ?
    N1 C3 . 1.466(4) ?
    C1 O1 5_565 1.254(4) ?
    C1 C1 5_565 1.554(6) ?
    C2 H2 . 0.9300 ?
    C3 H3A . 0.9600 ?
    C3 H3B . 0.9600 ?
    C3 H3C . 0.9600 ?
    C4 H4A . 0.9600 ?
    C4 H4B . 0.9600 ?
    C4 H4C . 0.9600 ?
loop_
    _geom_angle_atom_site_label_1
    _geom_angle_atom_site_label_2
    _geom_angle_atom_site_label_3
    _geom_angle_site_symmetry_1
    _geom_angle_site_symmetry_3
    _geom_angle
    _geom_angle_publ_flag
    O2 Zn1 O2 . 3_565 95.82(14) ?
    O2 Zn1 O1 . . 78.62(8) ?
    O2 Zn1 O1 3_565 . 98.81(9) ?
    O2 Zn1 O1 . 3_565 98.81(9) ?
    O2 Zn1 O1 3_565 3_565 78.62(8) ?
    O1 Zn1 O1 . 3_565 176.23(11) ?
    O2 Zn1 O3 . 3_565 163.08(9) ?
    O2 Zn1 O3 3_565 3_565 91.12(9) ?
    O1 Zn1 O3 . 3_565 85.09(9) ?
    O1 Zn1 O3 3_565 3_565 97.67(9) ?
    O2 Zn1 O3 . . 91.12(9) ?
    O2 Zn1 O3 3_565 . 163.08(9) ?
    O1 Zn1 O3 . . 97.67(9) ?
    O1 Zn1 O3 3_565 . 85.09(9) ?
    O3 Zn1 O3 3_565 . 86.53(13) ?
    C1 O1 Zn1 5_565 . 114.3(2) ?
    C1 O2 Zn1 . . 114.36(19) ?
    C2 O3 Zn1 . . 118.2(2) ?
    C2 N1 C4 . . 122.6(3) ?
    C2 N1 C3 . . 120.9(3) ?
    C4 N1 C3 . . 116.4(3) ?
    O2 C1 O1 . 5_565 127.3(3) ?
    O2 C1 C1 . 5_565 116.7(3) ?
    O1 C1 C1 5_565 5_565 116.1(3) ?
    O3 C2 N1 . . 125.3(4) ?
    O3 C2 H2 . . 117.3 ?
    N1 C2 H2 . . 117.3 ?
    N1 C3 H3A . . 109.5 ?
    N1 C3 H3B . . 109.5 ?
    H3A C3 H3B . . 109.5 ?
    N1 C3 H3C . . 109.5 ?
    H3A C3 H3C . . 109.5 ?
    H3B C3 H3C . . 109.5 ?
    N1 C4 H4A . . 109.5 ?
    N1 C4 H4B . . 109.5 ?
    H4A C4 H4B . . 109.5 ?
    N1 C4 H4C . . 109.5 ?
    H4A C4 H4C . . 109.5 ?
    H4B C4 H4C . . 109.5 ?
loop_
    _geom_torsion_atom_site_label_1
    _geom_torsion_atom_site_label_2
    _geom_torsion_atom_site_label_3
    _geom_torsion_atom_site_label_4
    _geom_torsion_site_symmetry_1
    _geom_torsion_site_symmetry_2
    _geom_torsion_site_symmetry_3
    _geom_torsion_site_symmetry_4
    _geom_torsion
    _geom_torsion_publ_flag
    O2 Zn1 O1 C1 . . . 5_565 0.7(2) ?
    O2 Zn1 O1 C1 3_565 . . 5_565 94.9(2) ?
    O3 Zn1 O1 C1 3_565 . . 5_565 -174.7(2) ?
    O3 Zn1 O1 C1 . . . 5_565 -88.9(2) ?
    O2 Zn1 O2 C1 3_565 . . . -98.8(2) ?
    O1 Zn1 O2 C1 . . . . -0.9(2) ?
    O1 Zn1 O2 C1 3_565 . . . -178.1(2) ?
    O3 Zn1 O2 C1 3_565 . . . 15.0(4) ?
    O3 Zn1 O2 C1 . . . . 96.7(2) ?
    O2 Zn1 O3 C2 . . . . 144.1(3) ?
    O2 Zn1 O3 C2 3_565 . . . 29.7(5) ?
    O1 Zn1 O3 C2 . . . . -137.2(3) ?
    O1 Zn1 O3 C2 3_565 . . . 45.3(3) ?
    O3 Zn1 O3 C2 3_565 . . . -52.7(2) ?
    Zn1 O2 C1 O1 . . . 5_565 -179.4(3) ?
    Zn1 O2 C1 C1 . . . 5_565 0.9(4) ?
    Zn1 O3 C2 N1 . . . . -174.2(3) ?
    C4 N1 C2 O3 . . . . -177.0(4) ?
    C3 N1 C2 O3 . . . . -0.6(6) ?
data_global
_journal_date_recd_electronic     2011-07-06
_journal_date_accepted     2011-07-28
_journal_name_full     'Acta Crystallographica, Section E'
_journal_year     2011
_journal_volume     67
_journal_issue      9
_journal_page_first     m1172
_journal_page_last     m1172
_journal_paper_category     QM
_journal_coeditor_code     WM2511
_publ_contact_author_name     'Hong-In Lee'
_publ_contact_author_address
;
Department of Chemistry and Green-Nano Materials Research Center, Kyungpook
National University, Daegu 702-701, Republic of Korea
;
_publ_contact_author_email     'leehi@knu.ac.kr'
_publ_contact_author_fax     '+82-53-950-6330'
_publ_contact_author_phone     '+82-53-950-5904'
_publ_section_title
;\
<i>catena</i>-Poly[[bis(<i>N</i>,<i>N</i>-dimethylformamide-\k<i>O</i>)zinc]-\
\m~2~-oxalato-\k^4^<i>O</i>^1^,<i>O</i>^2^:<i>O</i>^1'^,<i>O</i>^2'^]
;
loop_
    _publ_author_name
    _publ_author_footnote
    _publ_author_address
    'Lee, Ju Eun' .
;
Department of Chemistry and Green-Nano Materials Research Center,
Kyungpook National University, Daegu 702-701, Republic of Korea
;
    'Lee, Hong-In' .
;
Department of Chemistry and Green-Nano Materials Research Center,
Kyungpook National University, Daegu 702-701, Republic of Korea
;
