# Supplementary material for: catena-Poly[[bis­(N,N-dimethyl­formamide-κO)zinc]-μ2-oxalato-κ4 O 1,O 2:O 1′,O 2′]
Source: Acta Crystallogr Sect E Struct Rep Online. 2011 Aug 2;67(Pt 9):m1172. doi: 10.1107/S1600536811030479 (PMC3200650; doi:10.1107/S1600536811030479)
Supplement: Supplementary file 2 [file e-67-m1172-Isup2.hkl]

#
# h,k,l, Fc-squared, Fo-squared, sigma(Fo-squared) and status flag
#
data_I
_shelx_title ' ZnBC-DT in Pbna'
_shelx_refln_list_code          4
_shelx_F_calc_maximum       86.03
_exptl_crystal_F_000       616.00
_reflns_d_resolution_high  0.8902
 
loop_
 _symmetry_equiv_pos_as_xyz
 'x, y, z'
 '-x+1/2, -y, z+1/2'
 'x, -y+1/2, -z'
 '-x+1/2, y+1/2, -z+1/2'
 '-x, -y, -z'
 'x-1/2, y, -z-1/2'
 '-x, y-1/2, z'
 'x-1/2, -y-1/2, z-1/2'
 
_cell_length_a     7.7950
_cell_length_b     9.8090
_cell_length_c    15.4210
_cell_angle_alpha  90.000
_cell_angle_beta   90.000
_cell_angle_gamma  90.000
 
_shelx_F_squared_multiplier     1.000
 
loop_
 _refln_index_h
 _refln_index_k
 _refln_index_l
 _refln_F_squared_calc
 _refln_F_squared_meas
 _refln_F_squared_sigma
 _refln_observed_status
   2   0   0      746.13      668.00     11.11 o
   4   0   0     4605.89     4926.42     77.02 o
   6   0   0     2432.20     2797.27     44.05 o
   8   0   0       19.47       21.95      2.17 o
   4   1   0     3584.50     3326.54     36.70 o
   6   1   0      653.33      755.05      9.65 o
   8   1   0        6.15        9.79      1.00 o
   2   2   0      191.20      173.97      2.44 o
   4   2   0     3179.93     3277.39     36.15 o
   6   2   0     1124.74     1172.56     12.76 o
   8   2   0       13.76       12.45      1.03 o
   2   3   0     1233.71      979.47     11.50 o
   4   3   0       80.18       64.15      1.25 o
   6   3   0       17.17       17.81      1.04 o
   8   3   0      146.76      121.42      1.91 o
   2   4   0      118.80      100.22      1.59 o
   4   4   0     2648.72     2889.80     31.88 o
   6   4   0      683.46      773.94      9.16 o
   8   4   0      114.91       97.27      2.64 o
   2   5   0     6698.47     6980.68     98.13 o
   4   5   0     1363.25     1449.15     16.71 o
   6   5   0      323.44      339.96      4.95 o
   0   6   0     3351.76     3104.66     94.53 o
   2   6   0      590.05      507.14      6.39 o
   4   6   0     1326.95     1443.75     16.91 o
   6   6   0      555.80      561.00      6.85 o
   2   7   0     3745.86     3395.38     37.62 o
   4   7   0      302.56      309.39      4.19 o
   6   7   0       88.79       80.73      1.66 o
   0   8   0     2299.96     2441.65     76.63 o
   2   8   0       16.01       19.17      0.89 o
   4   8   0        6.17        8.12      0.85 o
   6   8   0       36.75       27.77      1.73 o
   2   9   0      868.46     1065.92     12.18 o
   4   9   0      407.37      406.77      5.22 o
   0  10   0      823.07      939.38     30.17 o
   2  10   0       40.47       53.61      1.28 o
   3   0   1     2789.48     2563.92     28.97 o
   5   0   1     1079.53     1064.69     13.36 o
   7   0   1      789.75      798.08      9.56 o
   2   1   1      321.12      321.18      2.90 o
   3   1   1      315.79      257.08      2.46 o
   4   1   1      110.17      141.06      1.38 o
   5   1   1     6555.19     7549.60     77.81 o
   6   1   1       39.26       44.65      0.89 o
   7   1   1      677.77      712.37      6.03 o
   8   1   1       12.79       12.08      0.67 o
   0   2   1      234.06      141.04      2.10 o
   1   2   1     2641.06     2219.96     20.76 o
   2   2   1     2414.06     2326.91     18.65 o
   3   2   1     3808.61     3552.05     27.92 o
   4   2   1      285.17      280.10      2.56 o
   5   2   1      447.55      439.99      3.93 o
   6   2   1       10.44        7.97      0.56 o
   7   2   1      370.04      335.92      2.87 o
   8   2   1        3.38        3.56      0.61 o
   1   3   1     5248.04     4056.54     43.16 o
   2   3   1        8.90        4.09      0.42 o
   3   3   1       83.03       61.77      0.83 o
   4   3   1      131.35      128.99      1.38 o
   5   3   1      708.74      667.75      5.67 o
   6   3   1        8.00        8.37      0.69 o
   7   3   1      685.09      690.73      5.66 o
   8   3   1        0.67        1.09      0.69 o
   0   4   1      293.67      222.44      3.33 o
   1   4   1       84.91       54.47      0.91 o
   2   4   1      142.73      130.24      1.48 o
   3   4   1     6198.57     6365.34     69.39 o
   4   4   1      411.57      462.11      4.07 o
   5   4   1       57.84       53.08      0.81 o
   6   4   1       56.80       55.66      0.97 o
   7   4   1      139.64      123.80      1.41 o
   8   4   1        6.00        5.28      0.82 o
   1   5   1     5292.94     4744.98     45.71 o
   2   5   1      169.79      133.88      1.55 o
   3   5   1       18.56       19.67      0.61 o
   4   5   1       10.37       14.76      0.68 o
   5   5   1     1447.92     1584.02     12.82 o
   6   5   1       57.83       60.77      1.06 o
   7   5   1      409.69      378.16      3.29 o
   0   6   1      231.90      227.53      2.98 o
   1   6   1      331.37      259.08      3.07 o
   2   6   1      536.59      451.82      4.11 o
   3   6   1     5399.24     5127.92     50.61 o
   4   6   1       12.91       13.20      0.67 o
   5   6   1       46.46       41.60      0.87 o
   6   6   1        0.28        0.99      0.58 o
   7   6   1      495.69      428.09      4.03 o
   1   7   1      698.11      656.00      6.62 o
   2   7   1      207.40      195.38      2.03 o
   3   7   1       13.91       15.30      0.60 o
   4   7   1        3.10        5.39      0.54 o
   5   7   1      239.26      241.29      2.39 o
   6   7   1      157.27      153.82      1.60 o
   0   8   1      149.89      155.51      2.82 o
   1   8   1      626.15      702.86      7.17 o
   2   8   1      144.90      161.40      1.87 o
   3   8   1      380.07      369.81      3.43 o
   4   8   1        4.65        3.74      0.63 o
   5   8   1       82.50       79.74      1.32 o
   6   8   1        0.48        0.01      0.67 o
   1   9   1       64.40       81.43      1.33 o
   2   9   1        0.25       -0.12      0.48 o
   3   9   1       56.12       52.15      1.01 o
   4   9   1        0.56        0.65      0.70 o
   5   9   1      285.27      259.64      4.36 o
   0  10   1        2.15        1.48      1.07 o
   1  10   1      240.18      319.50      3.42 o
   2  10   1        2.02        2.53      0.63 o
   3  10   1      359.01      401.69      3.75 o
   2   0   2      279.27      263.68      3.53 o
   4   0   2     1431.32     1325.27     15.11 o
   6   0   2     4229.34     4885.48     53.40 o
   8   0   2       20.02       19.81      1.05 o
   1   1   2       94.84      101.36      1.00 o
   2   1   2      591.41      444.69      4.65 o
   3   1   2     1471.30     1484.93     12.71 o
   4   1   2     4894.91     5415.33     41.76 o
   5   1   2        1.13        0.83      0.52 o
   6   1   2      223.90      224.47      2.23 o
   7   1   2       82.83       91.74      1.21 o
   8   1   2      608.56      563.44      4.95 o
   0   2   2     3589.11     2452.30     27.75 o
   1   2   2      209.54      164.45      1.58 o
   2   2   2     2218.32     2023.80     17.22 o
   3   2   2     4157.18     4794.29     39.87 o
   4   2   2     1212.82     1123.03      9.09 o
   5   2   2      551.45      622.91      5.29 o
   6   2   2     2045.43     2133.61     16.27 o
   7   2   2       97.12      102.23      1.15 o
   8   2   2        2.83        2.16      0.74 o
   1   3   2     2341.20     2045.62     16.40 o
   2   3   2     3265.81     3079.99     25.41 o
   3   3   2       28.23       35.17      0.70 o
   4   3   2     1328.51     1282.01     10.54 o
   5   3   2      230.16      275.29      2.64 o
   6   3   2        2.00        1.71      0.68 o
   7   3   2       21.12       18.61      0.78 o
   8   3   2      313.71      259.74      2.41 o
   1   4   2      317.06      248.40      2.41 o
   2   4   2     1943.68     1928.81     16.18 o
   3   4   2      136.16      180.36      2.08 o
   4   4   2     1400.32     1434.15     11.67 o
   5   4   2       41.54       44.46      0.77 o
   6   4   2      660.33      691.66      5.76 o
   7   4   2        0.10       -0.45      0.45 o
   8   4   2       16.33       10.79      0.87 o
   1   5   2      623.79      495.28      4.48 o
   2   5   2     5553.65     5439.53     45.48 o
   3   5   2      207.25      207.20      2.37 o
   4   5   2     1930.59     2032.68     16.16 o
   5   5   2      447.10      505.99      4.51 o
   6   5   2      142.10      152.26      1.92 o
   7   5   2       25.89       19.94      0.71 o
   0   6   2     2299.17     2009.87     22.87 o
   1   6   2       47.93       44.74      0.77 o
   2   6   2     1340.65     1156.65     10.15 o
   3   6   2      213.86      208.88      2.28 o
   4   6   2      875.90      941.99      7.91 o
   5   6   2       75.70       69.52      1.10 o
   6   6   2      696.42      698.05      5.86 o
   7   6   2       33.29       27.67      1.06 o
   1   7   2       10.44        8.42      0.57 o
   2   7   2     1431.38     1309.07     10.95 o
   3   7   2      152.40      139.77      1.72 o
   4   7   2      494.85      471.31      4.17 o
   5   7   2        0.30       -0.64      0.64 o
   6   7   2       26.87       24.34      0.79 o
   0   8   2      563.24      635.51      7.86 o
   1   8   2        0.00        0.64      0.53 o
   2   8   2        6.93        5.36      0.55 o
   3   8   2        7.77        5.64      0.70 o
   4   8   2       20.51       22.69      0.83 o
   5   8   2        6.09        4.58      0.77 o
   1   9   2       17.45       17.80      0.76 o
   2   9   2      177.45      207.93      2.29 o
   3   9   2        0.29        0.33      0.60 o
   4   9   2      437.51      430.85      4.20 o
   0  10   2      283.56      365.84      5.69 o
   1  10   2      231.54      280.60      2.51 o
   2  10   2       40.33       44.65      0.92 o
   3  10   2        1.85        2.02      0.69 o
   3   0   3     7401.97     7874.67    242.05 o
   5   0   3       76.76       64.63      1.24 o
   7   0   3      211.89      219.02      3.68 o
   3   1   3      609.00      562.01      4.73 o
   4   1   3       17.22       16.27      0.69 o
   5   1   3     2420.66     2590.95     20.68 o
   6   1   3       13.53       11.95      0.65 o
   7   1   3       25.55       25.33      0.69 o
   8   1   3       73.49       75.55      1.23 o
   0   2   3       53.85       52.10      1.08 o
   1   2   3     5098.20     4530.56     36.29 o
   2   2   3      441.91      410.40      3.58 o
   3   2   3     5688.52     5936.91     64.91 o
   4   2   3      666.54      640.84      7.30 o
   5   2   3        2.80        1.92      0.50 o
   6   2   3       36.08       39.39      0.79 o
   7   2   3      396.49      427.77      3.88 o
   8   2   3        0.38        2.29      1.43 o
   1   3   3     3385.77     2689.93     21.25 o
   2   3   3      792.52      776.64      6.51 o
   3   3   3     1340.88     1410.83     11.35 o
   4   3   3        3.88        4.66      0.57 o
   5   3   3     1511.25     1630.21     13.13 o
   6   3   3      162.56      166.28      1.53 o
   7   3   3      189.72      186.69      1.96 o
   8   3   3        0.01        0.33      0.80 o
   0   4   3     2515.99     2006.12     23.16 o
   1   4   3     3573.20     3066.81     24.29 o
   2   4   3      515.02      503.85      4.40 o
   3   4   3     2510.16     2438.16     19.62 o
   4   4   3      776.49      803.63      8.96 o
   5   4   3        0.79        1.15      0.54 o
   6   4   3      164.31      187.52      1.97 o
   7   4   3      258.73      254.80      2.32 o
   8   4   3       20.95       16.51      1.77 o
   1   5   3     2454.53     2109.76     17.22 o
   2   5   3       44.55       47.97      0.78 o
   3   5   3      434.81      467.40      4.30 o
   4   5   3       21.22       26.90      0.88 o
   5   5   3     1619.93     1859.78     15.18 o
   6   5   3       13.42       14.13      0.68 o
   7   5   3      153.29      144.23      1.72 o
   0   6   3       97.56       90.09      1.62 o
   1   6   3     1206.76     1045.97      8.78 o
   2   6   3      180.33      164.26      1.79 o
   3   6   3     2298.65     2319.44     18.66 o
   4   6   3      372.03      372.39      4.59 o
   5   6   3        3.54        4.32      0.55 o
   6   6   3       55.65       55.48      1.05 o
   7   6   3      189.97      159.18      1.69 o
   1   7   3     1997.71     2020.78     16.36 o
   2   7   3       41.48       39.39      0.77 o
   3   7   3      247.40      246.29      2.49 o
   4   7   3      380.37      371.21      4.28 o
   5   7   3      366.56      366.81      3.64 o
   6   7   3      125.43      113.54      1.45 o
   0   8   3      226.53      225.59      3.02 o
   1   8   3      906.04     1024.99      8.77 o
   2   8   3      178.72      180.25      1.92 o
   3   8   3      681.45      713.26      6.29 o
   4   8   3       67.90       77.20      1.53 o
   5   8   3        3.43        2.16      0.59 o
   1   9   3      784.88     1003.93      8.54 o
   2   9   3       34.50       39.72      0.78 o
   3   9   3        6.50        6.34      0.56 o
   4   9   3        2.32        3.66      0.84 o
   0  10   3       18.91       18.76      1.05 o
   1  10   3      207.53      265.53      2.49 o
   2  10   3        0.78        1.23      0.68 o
   3  10   3      315.29      335.60      3.10 o
   0   0   4      561.11      452.47      6.95 o
   2   0   4     1798.82     1727.32     19.41 o
   4   0   4     1463.41     1378.08     15.52 o
   6   0   4      875.38      830.46      9.70 o
   8   0   4       66.07       62.79      1.20 o
   1   1   4     2117.84     1848.62     17.58 o
   3   1   4       96.63       92.04      1.08 o
   4   1   4     2361.69     2477.18     19.53 o
   5   1   4      167.45      175.53      2.22 o
   6   1   4       90.27       88.45      1.21 o
   7   1   4      144.86      170.43      1.85 o
   8   1   4      860.10      783.01      6.96 o
   0   2   4      486.22      398.30      5.07 o
   1   2   4     1234.70      988.45      8.15 o
   2   2   4     4216.27     4158.84     35.88 o
   3   2   4     4375.26     5056.75     43.63 o
   4   2   4     1491.57     1638.63     13.34 o
   5   2   4       22.05       25.04      0.81 o
   6   2   4     1304.79     1328.63     10.25 o
   7   2   4        1.39        0.75      0.54 o
   1   3   4      189.85      196.52      1.92 o
   2   3   4     5165.00     5713.62     54.15 o
   3   3   4      575.83      601.53      5.26 o
   4   3   4     2258.29     2377.27     18.91 o
   5   3   4      429.32      489.63      4.91 o
   6   3   4       24.51       23.63      0.73 o
   7   3   4        2.59        3.38      0.75 o
   8   3   4      709.68      553.80      5.30 o
   0   4   4     2706.69     1866.43     21.08 o
   1   4   4       24.55       21.93      0.50 o
   2   4   4     1204.17     1035.58      8.71 o
   3   4   4        2.13        3.07      0.43 o
   4   4   4      398.47      393.93      3.57 o
   5   4   4       41.20       42.34      0.93 o
   6   4   4     1050.69     1086.08      8.77 o
   7   4   4       19.75       17.64      0.78 o
   1   5   4      308.32      240.10      2.34 o
   2   5   4      849.59      677.31      5.98 o
   3   5   4       46.31       42.85      0.79 o
   4   5   4     1342.28     1360.93     11.02 o
   5   5   4      254.00      263.27      3.02 o
   6   5   4        5.03        7.41      0.63 o
   7   5   4        0.53        0.61      0.72 o
   0   6   4     1240.29     1003.75     12.19 o
   1   6   4      645.88      608.13      5.29 o
   2   6   4      864.13      844.42      7.38 o
   3   6   4       87.06      104.43      1.28 o
   4   6   4      427.99      446.82      3.98 o
   5   6   4       31.05       26.64      0.88 o
   6   6   4      640.54      623.27      5.40 o
   7   6   4       83.19       66.81      1.40 o
   1   7   4        1.13        2.03      0.58 o
   2   7   4      777.21      760.90      6.48 o
   3   7   4       48.56       46.95      0.99 o
   4   7   4      325.25      329.86      3.17 o
   5   7   4      124.45      139.46      2.18 o
   6   7   4        0.39        0.57      0.74 o
   0   8   4     1258.54     1540.19     17.34 o
   1   8   4      179.45      189.85      1.98 o
   2   8   4      223.76      223.54      2.28 o
   3   8   4        1.08        1.43      0.68 o
   4   8   4      441.93      468.16      4.44 o
   5   8   4       17.14       15.72      0.89 o
   1   9   4        2.14        4.29      0.64 o
   2   9   4      288.50      335.54      3.08 o
   3   9   4       12.13       11.77      0.80 o
   4   9   4      195.66      192.31      2.15 o
   0  10   4      375.49      503.99      6.51 o
   1  10   4      146.06      169.08      1.82 o
   2  10   4       65.15       68.29      0.88 o
   3  10   4        4.69        3.50      0.71 o
   1   0   5     1029.13      944.43     15.46 o
   3   0   5     4001.53     4367.03     48.05 o
   5   0   5      273.18      306.71      4.10 o
   7   0   5      700.67      786.59     11.04 o
   1   1   5       25.51       34.70      0.42 o
   2   1   5     1307.83     1395.59     11.23 o
   3   1   5      323.47      356.83      3.30 o
   4   1   5       61.89       76.84      0.95 o
   5   1   5     1324.42     1363.76     10.95 o
   6   1   5       26.95       30.43      0.82 o
   7   1   5      390.26      408.88      3.87 o
   8   1   5      113.59      103.58      1.80 o
   0   2   5     3164.13     3054.49     33.90 o
   1   2   5     5546.10     6914.66    152.41 o
   2   2   5      580.61      533.52      4.69 o
   3   2   5     6573.26     7818.02     98.20 o
   4   2   5      302.38      337.92      3.05 o
   5   2   5      341.21      378.55      3.28 o
   6   2   5       24.24       24.51      0.75 o
   7   2   5      980.60     1031.90      8.72 o
   1   3   5     5363.34     3906.56     40.76 o
   2   3   5      131.64      107.91      1.31 o
   3   3   5        3.51        4.33      0.42 o
   4   3   5       13.14       18.05      0.66 o
   5   3   5     2381.19     2496.55     19.88 o
   6   3   5       13.08       13.85      0.75 o
   7   3   5       96.71       88.41      1.32 o
   8   3   5       11.38        7.08      1.80 o
   0   4   5     1920.25     1793.01     20.76 o
   1   4   5     5800.81     5359.58     43.40 o
   2   4   5       55.44       42.73      0.74 o
   3   4   5     1994.64     1895.21     15.23 o
   4   4   5      236.96      262.27      2.46 o
   5   4   5      352.44      375.89      3.56 o
   6   4   5       30.95       35.87      0.84 o
   7   4   5      368.11      345.67      3.30 o
   1   5   5     2311.36     2103.04     17.06 o
   2   5   5        1.65        1.19      0.45 o
   3   5   5       21.96       30.54      0.68 o
   4   5   5       16.75       18.18      0.62 o
   5   5   5     1176.97     1239.52     10.12 o
   6   5   5       23.11       20.02      0.79 o
   7   5   5       19.74       14.24      0.79 o
   0   6   5       52.08       46.36      1.14 o
   1   6   5      380.68      324.96      3.05 o
   2   6   5       15.08       13.57      0.59 o
   3   6   5      591.14      598.50      5.21 o
   4   6   5       53.50       49.94      0.84 o
   5   6   5      169.74      153.32      1.83 o
   6   6   5       15.18       13.89      0.75 o
   1   7   5     1246.36     1279.36     10.49 o
   2   7   5       14.11       16.03      0.68 o
   3   7   5       19.86       29.38      0.81 o
   4   7   5      156.96      157.79      1.78 o
   5   7   5      720.53      722.03      5.84 o
   6   7   5       29.43       22.87      1.02 o
   0   8   5       91.26       93.27      1.68 o
   1   8   5       44.12       54.60      0.98 o
   2   8   5       18.29       14.89      0.66 o
   3   8   5      535.48      593.31      5.42 o
   4   8   5       20.53       19.90      0.80 o
   5   8   5       32.27       25.09      0.84 o
   1   9   5      434.44      505.77      4.23 o
   2   9   5       33.15       35.15      0.76 o
   3   9   5       18.95       19.92      0.87 o
   4   9   5        5.50        4.45      0.63 o
   0  10   5      197.34      237.33      3.97 o
   1  10   5        5.05        5.59      0.67 o
   2  10   5       20.62       20.89      0.90 o
   0   0   6       67.39       62.99      1.25 o
   2   0   6     4487.03     4920.19     76.24 o
   4   0   6      754.84      826.22     10.01 o
   6   0   6       11.41       18.98      1.03 o
   8   0   6       65.13       58.75      2.47 o
   1   1   6      775.60      757.98      6.08 o
   3   1   6      712.40      781.68      6.53 o
   4   1   6      588.09      625.35      5.40 o
   5   1   6       17.42       19.40      0.60 o
   6   1   6       28.46       30.27      0.84 o
   7   1   6       23.20       24.59      0.96 o
   8   1   6      348.64      328.34      7.05 o
   1   2   6       20.59       16.75      0.37 o
   2   2   6     1298.01     1219.10      9.95 o
   3   2   6      214.30      249.91      2.50 o
   4   2   6     2046.07     2348.25     18.70 o
   5   2   6      121.69      124.58      1.37 o
   6   2   6      416.10      445.71      3.91 o
   7   2   6        5.58        4.16      0.68 o
   8   2   6       16.04       15.58      3.05 o
   1   3   6        3.63        3.24      0.37 o
   3   3   6       14.92       14.20      0.58 o
   4   3   6     1032.87     1140.07      9.57 o
   5   3   6       70.27       87.17      1.16 o
   6   3   6      387.42      429.75      3.97 o
   7   3   6       41.71       43.93      1.05 o
   0   4   6     7331.93    10490.79    323.97 o
   1   4   6        6.94        6.26      0.45 o
   2   4   6       33.12       53.07      0.81 o
   3   4   6      219.95      220.22      2.30 o
   4   4   6     1161.91     1240.26     10.11 o
   5   4   6       12.94       17.86      0.68 o
   6   4   6      575.02      639.25      5.36 o
   7   4   6        8.18        8.59      0.80 o
   1   5   6        0.42        0.72      0.48 o
   2   5   6     1442.31     1390.00     11.26 o
   3   5   6        0.05        0.09      0.59 o
   4   5   6      216.44      229.42      2.23 o
   5   5   6        7.25        6.23      0.72 o
   6   5   6       72.41       73.44      1.10 o
   7   5   6        2.26        1.13      0.80 o
   0   6   6     2678.40     2512.26     28.20 o
   1   6   6        1.46        1.99      0.53 o
   2   6   6       45.37       40.19      0.82 o
   3   6   6       17.33       17.24      0.59 o
   4   6   6      617.09      683.99      5.88 o
   5   6   6       67.38       69.52      1.17 o
   6   6   6      208.30      191.35      2.10 o
   1   7   6        0.87       -0.17      0.49 o
   2   7   6     1017.47     1099.04      8.86 o
   3   7   6      122.59      131.63      1.78 o
   4   7   6      166.45      157.46      1.80 o
   5   7   6       77.68       70.81      1.01 o
   6   7   6        1.29        1.11      0.90 o
   0   8   6     1917.17     2070.90     24.85 o
   1   8   6      118.58      121.08      1.46 o
   2   8   6      462.90      485.28      4.27 o
   3   8   6       67.35       76.56      1.31 o
   4   8   6      686.05      722.26      6.24 o
   5   8   6       12.62        9.06      0.80 o
   1   9   6        0.88        1.27      0.58 o
   2   9   6      474.18      524.75      4.57 o
   3   9   6        0.34       -0.03      0.82 o
   4   9   6       69.08       66.22      2.76 o
   0  10   6      410.10      514.18      8.22 o
   1  10   6        2.49        1.78      0.89 o
   2  10   6       77.63       91.90      1.21 o
   1   0   7       78.95       74.33      1.67 o
   3   0   7     5255.54     6244.91     96.27 o
   5   0   7        0.70       -0.71      0.71 o
   7   0   7      285.84      277.64      3.94 o
   1   1   7     1048.47     1013.21      9.74 o
   2   1   7       31.70       35.67      0.76 o
   3   1   7        1.12        0.39      0.24 o
   4   1   7      124.89      130.65      1.42 o
   5   1   7      551.90      576.34      4.94 o
   6   1   7      163.52      194.51      2.13 o
   7   1   7      361.56      369.49      3.39 o
   0   2   7      182.57      186.84      2.72 o
   1   2   7     2326.11     2386.93     18.91 o
   2   2   7      423.24      421.62      3.69 o
   3   2   7     5635.41     6672.61     78.12 o
   4   2   7        3.68        2.74      0.45 o
   5   2   7      181.44      200.72      1.95 o
   6   2   7        0.65        1.24      0.61 o
   7   2   7      595.42      589.41      4.72 o
   1   3   7     2678.75     2471.88     19.59 o
   2   3   7      128.31      115.61      1.31 o
   3   3   7      101.90       89.29      1.14 o
   4   3   7        2.09        2.41      0.59 o
   5   3   7     1926.30     2092.76     16.57 o
   6   3   7       11.53       11.22      0.74 o
   7   3   7      264.59      231.45      2.39 o
   0   4   7      397.96      406.06      5.50 o
   1   4   7      955.43      841.77      7.42 o
   2   4   7       60.66       47.50      0.80 o
   3   4   7      958.52      857.40      6.96 o
   4   4   7      105.25      110.33      1.41 o
   5   4   7      577.94      632.87      5.37 o
   6   4   7        4.46        3.42      0.61 o
   7   4   7      409.92      357.29      4.16 o
   1   5   7      439.87      357.12      3.34 o
   2   5   7        2.57        3.30      0.55 o
   3   5   7      137.98      149.90      1.69 o
   4   5   7      229.22      249.63      2.44 o
   5   5   7      599.75      623.00      5.00 o
   6   5   7       41.39       43.10      0.87 o
   0   6   7       60.31       66.82      1.52 o
   1   6   7      141.64      116.74      1.38 o
   2   6   7       46.60       54.63      0.97 o
   3   6   7      199.09      190.16      1.94 o
   4   6   7      202.73      222.30      2.31 o
   5   6   7      200.15      196.45      1.95 o
   6   6   7        1.11        1.72      0.68 o
   1   7   7      932.35      983.88      8.00 o
   2   7   7       14.40       16.70      0.69 o
   3   7   7       11.32       12.33      0.63 o
   4   7   7       14.74       15.41      0.75 o
   5   7   7      555.82      569.59      4.78 o
   0   8   7        0.64        0.12      0.82 o
   1   8   7       58.30       73.02      1.06 o
   2   8   7        5.51        8.04      0.65 o
   3   8   7      788.62      838.77      7.40 o
   4   8   7       18.09       18.43      0.80 o
   1   9   7      536.13      631.09      6.06 o
   2   9   7       11.49       11.75      0.67 o
   3   9   7       66.25       69.35      1.31 o
   0  10   7       17.38       17.24      1.32 o
   1  10   7        8.35        9.49      1.66 o
   0   0   8      173.37      251.38      4.51 o
   2   0   8     1096.15     1400.13     22.95 o
   4   0   8      581.19      601.74      7.37 o
   6   0   8      526.76      542.88      6.33 o
   1   1   8       87.67       91.83      1.46 o
   2   1   8     2216.01     2455.00     29.65 o
   3   1   8        2.12        2.33      0.40 o
   4   1   8      715.22      864.47      7.58 o
   5   1   8       15.31       18.17      0.60 o
   6   1   8       65.90       58.54      0.99 o
   7   1   8       30.27       26.86      0.89 o
   1   2   8      226.38      221.80      2.07 o
   2   2   8      377.33      364.25      3.24 o
   3   2   8      698.06      690.38      5.85 o
   4   2   8      722.69      759.47      6.61 o
   5   2   8      152.12      176.55      1.76 o
   6   2   8      934.01      984.96      7.51 o
   7   2   8        0.35       -0.70      0.70 o
   1   3   8        5.39        7.18      0.42 o
   2   3   8     3391.25     4266.22     44.85 o
   3   3   8       93.36       91.50      1.14 o
   4   3   8     2037.56     2128.64     17.00 o
   5   3   8      350.83      402.87      3.80 o
   6   3   8      244.11      233.88      2.67 o
   7   3   8        0.89        1.41      0.68 o
   0   4   8     5466.28     5787.91    104.62 o
   1   4   8        6.59        5.61      0.52 o
   2   4   8      143.94      131.60      1.50 o
   3   4   8      209.94      219.76      2.29 o
   4   4   8      173.89      167.05      1.88 o
   5   4   8       39.24       40.15      0.86 o
   6   4   8      672.42      649.13      5.89 o
   7   4   8        2.55        1.82      0.95 o
   1   5   8      214.68      196.15      2.04 o
   2   5   8      557.48      502.25      4.52 o
   3   5   8       36.78       37.75      0.72 o
   4   5   8      634.88      638.39      5.37 o
   5   5   8       23.14       24.81      0.80 o
   6   5   8       30.75       23.59      0.80 o
   0   6   8     1645.45     1739.96     20.23 o
   1   6   8       91.38       82.87      1.11 o
   2   6   8       45.28       47.90      0.92 o
   3   6   8       20.21       20.21      0.69 o
   4   6   8       73.43       78.05      1.27 o
   5   6   8        0.74        1.16      0.69 o
   6   6   8      218.83      154.60      2.20 o
   1   7   8        3.09        3.81      0.67 o
   2   7   8      374.61      401.01      3.67 o
   3   7   8       26.28       23.10      0.81 o
   4   7   8      366.27      365.11      3.34 o
   5   7   8       10.15        8.71      0.79 o
   0   8   8      412.41      440.96      5.84 o
   1   8   8       13.19       13.71      0.78 o
   2   8   8      221.00      213.71      2.24 o
   3   8   8       40.71       35.14      0.85 o
   4   8   8      330.10      316.71      2.97 o
   1   9   8        2.09        1.15      0.71 o
   2   9   8      277.17      278.55      2.58 o
   3   9   8        6.31        4.36      0.85 o
   1   0   9       55.09       70.07      1.82 o
   3   0   9     3095.83     3801.48     58.93 o
   5   0   9        2.59        0.07      1.25 o
   7   0   9       40.68       39.86      2.41 o
   1   1   9     3860.62     5371.35     73.48 o
   2   1   9      133.24      152.11      2.27 o
   3   1   9      306.13      398.26      5.04 o
   4   1   9      124.96      139.93      1.95 o
   5   1   9      314.82      305.77      2.86 o
   6   1   9       24.83       28.40      0.91 o
   7   1   9      232.74      228.60      2.65 o
   0   2   9      246.44      245.01      3.64 o
   1   2   9     1435.38     1520.87     12.13 o
   2   2   9      157.84      145.97      1.83 o
   3   2   9     2587.23     3328.05     36.31 o
   4   2   9        0.14        0.60      0.43 o
   5   2   9        2.45        3.52      0.58 o
   6   2   9        5.00        5.28      0.86 o
   7   2   9       74.35       61.33      1.62 o
   1   3   9     3133.15     4037.54     45.27 o
   2   3   9      155.47      155.92      1.62 o
   3   3   9      514.93      523.00      4.56 o
   4   3   9        2.46        2.36      0.52 o
   5   3   9     1008.35     1020.33      8.44 o
   6   3   9       18.18       15.92      0.86 o
   7   3   9       94.25       89.35      2.19 o
   0   4   9      749.25      714.53      8.84 o
   1   4   9     1068.81     1037.52      8.59 o
   2   4   9        0.01       -0.43      0.43 o
   3   4   9     1396.93     1511.20     12.15 o
   4   4   9      208.51      223.41      2.32 o
   5   4   9       11.72       11.31      0.76 o
   6   4   9       26.12       21.64      0.89 o
   1   5   9      885.52      849.62      7.15 o
   2   5   9        5.39        4.94      0.57 o
   3   5   9      383.88      417.24      3.81 o
   4   5   9       39.65       40.09      0.94 o
   5   5   9      297.51      323.24      3.14 o
   6   5   9       42.74       34.52      0.93 o
   0   6   9       87.61       84.70      1.78 o
   1   6   9      644.53      639.34      5.70 o
   2   6   9      149.11      131.69      1.50 o
   3   6   9      504.55      557.73      4.83 o
   4   6   9       35.76       34.12      0.93 o
   5   6   9        0.42        0.47      0.93 o
   1   7   9      586.47      586.73      5.28 o
   2   7   9       74.96       73.12      1.00 o
   3   7   9       23.37       23.28      0.77 o
   4   7   9        8.38        7.66      0.76 o
   5   7   9      211.74      191.28      2.34 o
   0   8   9        0.14        0.60      1.10 o
   1   8   9      107.40      104.24      1.53 o
   2   8   9        2.63        3.57      0.71 o
   3   8   9      612.33      618.25      6.16 o
   1   9   9      296.69      299.88      3.44 o
   2   9   9       20.99       21.12      1.01 o
   2   0  10      523.92      615.71     10.40 o
   4   0  10      717.35      936.73     16.71 o
   6   0  10      818.63      963.79     15.32 o
   1   1  10        6.70        6.24      0.61 o
   2   1  10      692.93      840.89      9.91 o
   3   1  10        0.88        1.08      0.83 o
   4   1  10      715.92      898.89     11.06 o
   5   1  10       51.57       70.93      1.64 o
   6   1  10       31.30       30.43      1.11 o
   7   1  10       12.42       11.49      1.15 o
   1   2  10       71.58       65.67      0.95 o
   2   2  10      132.72      159.34      2.66 o
   3   2  10      401.39      505.93      6.28 o
   4   2  10      271.46      340.97      4.39 o
   5   2  10       32.08       33.08      1.00 o
   6   2  10      725.02      777.25      8.46 o
   1   3  10      238.40      265.76      2.63 o
   2   3  10      344.51      333.25      3.15 o
   3   3  10        1.19        0.60      0.43 o
   4   3  10     1109.88     1381.43     15.01 o
   5   3  10       78.16       83.88      1.37 o
   6   3  10       44.28       35.89      1.04 o
   0   4  10      909.73      920.65     11.51 o
   1   4  10       62.70       65.72      1.02 o
   2   4  10      265.62      243.39      2.42 o
   3   4  10        3.53        2.74      0.58 o
   4   4  10       83.82       71.43      1.09 o
   5   4  10        0.48        0.36      1.10 o
   6   4  10      528.78      559.02      6.21 o
   1   5  10       87.35       85.62      1.22 o
   2   5  10      332.72      347.91      3.31 o
   3   5  10       93.00       96.37      1.44 o
   4   5  10      416.50      413.28      3.93 o
   5   5  10        7.12        7.81      0.96 o
   0   6  10      759.89      785.97      9.38 o
   1   6  10      311.86      328.98      3.14 o
   2   6  10       13.53       13.40      0.66 o
   3   6  10        0.10        1.66      0.69 o
   4   6  10       31.82       27.91      0.89 o
   5   6  10       18.13       16.11      1.97 o
   1   7  10       42.14       41.05      0.98 o
   2   7  10      328.42      338.65      3.16 o
   3   7  10        5.72        4.51      1.17 o
   4   7  10      351.06      318.89      2.97 o
   0   8  10      186.94      170.72      4.03 o
   1   8  10        9.84        7.37      0.78 o
   2   8  10       73.54       70.31      1.52 o
   3   8  10        0.21        0.14      1.05 o
   1   0  11       40.34       35.49      1.43 o
   3   0  11     1009.37     1358.56     22.33 o
   5   0  11        8.86       11.86      1.56 o
   1   1  11     1895.14     2433.10     26.84 o
   2   1  11      301.05      398.55      5.29 o
   3   1  11      278.34      341.26      4.58 o
   4   1  11        3.01        2.61      0.93 o
   5   1  11      801.47     1107.26     11.84 o
   6   1  11        7.29        5.00      1.07 o
   0   2  11       26.23       21.64      0.89 o
   1   2  11      270.89      294.17      4.33 o
   2   2  11      236.56      307.04      4.24 o
   3   2  11      587.16      786.37      9.53 o
   4   2  11      169.53      250.37      3.54 o
   5   2  11       39.89       51.79      1.30 o
   6   2  11       13.25       18.49      1.05 o
   1   3  11     1103.26     1070.02      9.08 o
   2   3  11       97.36       95.61      1.39 o
   3   3  11        0.82        0.29      0.88 o
   4   3  11       85.35      118.28      2.13 o
   5   3  11      473.18      579.61      6.81 o
   6   3  11        3.98        5.05      1.11 o
   0   4  11      244.87      238.30      3.55 o
   1   4  11       10.58       10.06      0.57 o
   2   4  11       11.50       11.11      0.62 o
   3   4  11     1131.63     1334.85     14.20 o
   4   4  11        0.66        1.73      0.94 o
   5   4  11       47.95       30.99      1.32 o
   1   5  11      704.83      673.13      5.91 o
   2   5  11        4.35        2.70      0.57 o
   3   5  11        5.43        2.74      0.66 o
   4   5  11        4.37        5.69      0.89 o
   5   5  11      151.32      140.97      2.07 o
   0   6  11       21.20       18.87      1.16 o
   1   6  11      298.10      269.63      2.75 o
   2   6  11        8.53        7.02      0.71 o
   3   6  11      513.39      523.98      4.34 o
   4   6  11        0.08       -0.31      1.37 o
   1   7  11      145.14      131.57      1.66 o
   2   7  11       20.84       15.44      1.03 o
   3   7  11        1.73        0.93      1.21 o
   1   8  11       82.04       73.01      1.94 o
   2   8  11        0.07        0.63      2.07 o
   2   0  12      338.23      434.48      8.14 o
   4   0  12      522.30      718.47     13.87 o
   6   0  12      375.36      505.18      8.68 o
   1   1  12       77.98       90.44      1.51 o
   2   1  12      701.68     1010.41     12.37 o
   3   1  12        7.67        6.47      0.91 o
   4   1  12      249.20      325.23      4.70 o
   5   1  12        3.97        6.19      1.00 o
   1   2  12        6.93        5.88      0.76 o
   2   2  12       23.62       32.69      1.19 o
   3   2  12       60.90       79.84      1.80 o
   4   2  12      337.97      410.67      5.10 o
   5   2  12        1.64        1.00      1.09 o
   6   2  12      119.98      138.46      2.93 o
   1   3  12        9.05        8.88      0.86 o
   2   3  12      611.05      768.36      9.06 o
   3   3  12        0.25       -0.55      0.80 o
   4   3  12       99.90      131.09      2.22 o
   5   3  12        3.23        2.28      0.93 o
   0   4  12      618.19      640.73      7.29 o
   1   4  12       10.09        7.39      0.61 o
   2   4  12      187.51      160.45      1.73 o
   3   4  12       46.32       58.08      1.85 o
   4   4  12      608.30      781.34      9.26 o
   5   4  12        0.00        0.96      0.98 o
   1   5  12        1.83        1.14      0.67 o
   2   5  12     1194.29     1470.66     18.84 o
   3   5  12        8.55        7.86      1.73 o
   4   5  12       49.03       49.62      1.66 o
   0   6  12      786.63      771.86      9.35 o
   1   6  12       48.08       38.07      1.02 o
   2   6  12       15.06        9.33      0.81 o
   3   6  12       31.50       25.93      1.02 o
   4   6  12      168.01      165.85      2.78 o
   1   7  12        0.37       -0.45      1.07 o
   2   7  12      310.57      261.13      3.23 o
   1   0  13      314.04      351.80      7.47 o
   3   0  13      503.91      680.22     12.42 o
   5   0  13      218.35      303.19      7.29 o
   1   1  13      744.91      875.98     10.23 o
   2   1  13        0.65        2.08      0.91 o
   3   1  13        0.26       -0.48      0.74 o
   4   1  13        1.17        1.24      0.97 o
   5   1  13      615.81      751.67     12.25 o
   0   2  13       71.18       49.02      2.04 o
   1   2  13      224.41      235.60      3.54 o
   2   2  13       31.83       34.82      1.26 o
   3   2  13      113.07      153.56      2.60 o
   4   2  13       20.11       22.26      1.30 o
   5   2  13      120.88      124.26      2.51 o
   1   3  13      206.65      208.23      2.80 o
   2   3  13       72.94       90.58      1.63 o
   3   3  13       13.96       21.17      1.28 o
   4   3  13       10.28       11.07      1.06 o
   5   3  13      199.78      214.64      4.06 o
   0   4  13       14.08        9.09      1.20 o
   1   4  13        1.48        3.01      0.81 o
   2   4  13        6.33        5.77      1.04 o
   3   4  13      484.41      581.89      7.24 o
   4   4  13        9.59        8.53      1.00 o
   1   5  13      338.78      255.14      3.04 o
   2   5  13        4.30        3.91      1.14 o
   3   5  13       10.62       10.43      1.34 o
   4   5  13       10.91       10.90      1.60 o
   0   6  13       48.95       38.30      1.57 o
   1   6  13      171.85      134.89      1.66 o
   2   6  13       16.51       12.00      0.93 o
   3   6  13      281.43      249.38      3.72 o
   1   7  13       64.19       48.62      1.58 o
   2   0  14       87.70      112.50      2.55 o
   4   0  14      418.80      477.51      7.36 o
   1   1  14       20.93       18.16      0.98 o
   2   1  14      623.39      828.22     10.69 o
   3   1  14        5.86        5.09      1.26 o
   4   1  14      160.12      195.53      3.55 o
   5   1  14        0.81       -0.97      0.97 o
   1   2  14        4.14        1.29      0.79 o
   2   2  14       45.03       54.11      1.66 o
   3   2  14        4.07        8.26      1.17 o
   4   2  14      123.62      129.02      2.22 o
   1   3  14       25.32       19.69      1.08 o
   2   3  14      175.71      165.85      2.46 o
   3   3  14        1.34        0.90      1.08 o
   4   3  14       98.15      102.44      2.17 o
   1   4  14        1.03        0.34      1.33 o
   2   4  14      410.51      411.95      6.12 o
   3   4  14       15.36       13.13      1.29 o
   4   4  14      135.62      103.63      3.56 o
   1   5  14       16.62       11.98      1.18 o
   2   5  14      393.14      315.43      4.40 o
   3   5  14       15.71       11.03      1.44 o
   0   6  14      253.61      133.23      3.23 o
   1   6  14        3.08        2.94      1.48 o
   3   0  15      317.99      427.46      8.74 o
   1   1  15      329.32      135.74      3.97 o
   2   1  15        0.00       -0.40      0.99 o
   4   1  15        9.69        9.71      2.54 o
   1   2  15      399.32      258.66      3.72 o
   2   2  15        1.26        0.66      1.21 o
   3   2  15      116.09      121.92      4.61 o
   4   2  15        0.00       -0.20      2.14 o
   1   3  15      146.67       82.29      2.21 o
   2   3  15        6.64        4.74      1.25 o
   3   3  15       18.20       16.27      2.33 o
   0   4  15       82.51       39.14      2.61 o
   1   4  15       73.04       37.21      2.24 o
   2   4  15        0.24        0.33      1.26 o
   3   4  15      285.15      262.44      4.09 o
   2   0  16       84.51       73.33      5.04 o
   2   1  16      188.91      211.72      9.06 o
   3   1  16        1.40        1.24      1.99 o
   2   2  16       26.89       44.71      4.93 o
 
